# Supplementary material for: Influence of Extraction Techniques on Almond Oil Quality: A Comparative Study of Solvent-Extracted and Commercial Products
Source: Molecules. 2025 Aug 28;30(17):3519. doi: 10.3390/molecules30173519 (PMC12429927; doi:10.3390/molecules30173519)
Supplement: Supplementary file 1 [file molecules-30-03519-s001.zip]

Archive with 1 entries (1 files):
- molecules-3805540-supplementary.pdf
